# Supplementary material for: Mutational Characterization of Cutaneous Melanoma Supports Divergent Pathways Model for Melanoma Development
Source: Cancers (Basel). 2021 Oct 18;13(20):5219. doi: 10.3390/cancers13205219 (PMC8533762; doi:10.3390/cancers13205219)
Supplement: Supplementary file 1 [file cancers-13-05219-s001.zip]

Archive with 1 entries (1 files):
- cancers-1373348-supplementary.pdf
